# Supplementary material for: Quorum-Sensing C12-HSL Drives Antibiotic Resistance Plasmid Transfer via Membrane Remodeling, Oxidative Stress, and RpoS-RMF Crosstalk
Source: Microorganisms. 2025 Aug 6;13(8):1837. doi: 10.3390/microorganisms13081837 (PMC12388090; doi:10.3390/microorganisms13081837)
Supplement: Supplementary file 1 [file microorganisms-13-01837-s001.zip]

Archive with 1 entries (1 files):
- microorganisms-3771018-supplementary.pdf
